# Supplementary material for: On the relationship between Pathogenic Potential and Infective Inoculum
Source: PLoS Pathog. 2022 Jun 13;18(6):e1010484. doi: 10.1371/journal.ppat.1010484 (PMC9232127; doi:10.1371/journal.ppat.1010484)
Supplement: S1 Table — (XLSX) [file ppat.1010484.s002.xlsx]

## Sheet: H99 Experimental
Inoculum	FS	T	I	log(I)	M	PP	PPT	FS/T
	0.956	7	100000	5	0.956	8.63889e-05	1.23413e-05	0.136571
	0.947	9	10000	4	0.947	0.000838204	9.31338e-05	0.105222
	0.75	12	1000	3	0.75	0.00421756	0.000351463	0.0625
	0.394	14	100	2	0.394	0.00976104	0.000697217	0.0281429
All 10^5 replicates	FS	T(d)	I	M	pp	PPT	FS/T
n=15-30	0.9375	6	100000	0.9375	8.11842e-05	1.35307e-05	0.15625
	0.9333	7	100000	0.9333	8.00426e-05	1.14347e-05	0.133329
	0.9333	6	100000	0.9333	8.00426e-05	1.33404e-05	0.15555
	0.8966	7	100000	0.8966	7.06641e-05	1.00949e-05	0.128086
	0.9667	6	100000	0.9667	8.95348e-05	1.49225e-05	0.161117
	0.96552	6	100000	0.96552	8.91828e-05	1.48638e-05	0.16092
	0.86667	6	100000	0.86667	6.37564e-05	1.06261e-05	0.144445
	1	5	100000	1	0.0001	2e-05	0.2
	0.93333	6	100000	0.93333	8.00507e-05	1.33418e-05	0.155555
	0.6667	8	100000	0.6667	3.09478e-05	3.86848e-06	0.0833375
	1	7	100000	1	0.0001	1.42857e-05	0.142857
	1	7	100000	1	0.0001	1.42857e-05	0.142857
	0.8333	9.5	100000	0.8333	5.67677e-05	5.97555e-06	0.0877158
	1	7	100000	1	0.0001	1.42857e-05	0.142857
	0.8667	9	100000	0.8667	6.3763e-05	7.08478e-06	0.0963
	0.9231	6	100000	0.9231	7.73301e-05	1.28884e-05	0.15385

## Sheet: C. albicans Literature
Literature Reference	FS	I	log (I)	T	M	PP	PPT	FS/T
https://doi.org/10.1248/bpb.b13-00270	1	1000000	6	1.04167	1	1e-05	9.6e-06	0.96
https://doi.org/10.1248/bpb.b13-00270	1	500000	5.69897	2.08333	1	2e-05	9.6e-06	0.48
https://doi.org/10.1248/bpb.b13-00270	0.625	250000	5.39794	13.3333	0.625	1.05424e-05	7.90681e-07	0.046875
https://doi.org/10.1248/bpb.b13-00270	0	125000	5.09691	13.3333	0	0	0	0
https://doi.org/10.1016/j.jip.2020.107327	1	2000000	6.30103	1	1	5e-06	5e-06	1
https://doi.org/10.1016/j.jip.2020.107327	0.9	200000	5.30103	3	0.9	3.57448e-05	1.19149e-05	0.3
https://doi.org/10.1016/j.jip.2020.107327	0.1	20000	4.30103	5	0.1	6.29463e-06	1.25893e-06	0.02

## Sheet: Bb and Ma
Reference	FS	T	M	I	log(I)	PP	PPT	FS/T
10.4172/2157-7471.1000411	0.79	5.45	0.79	25000000	7.39794	1.94844e-07	3.57512e-08	0.144954
NOT GALLERIA	0.8333	5.21	0.8333	250000000	8.39794	2.27071e-08	4.35837e-09	0.159942
	0.9583	5.01	0.9583	2500000000	9.39794	3.48226e-09	6.95062e-10	0.191277
https://link.springer.com/content/pdf/10.1007/s12600-011-0204-2.pdf	1		1	586000	5.7679	1.70648e-05
Suspension of 3263	0.9		0.9	58600	4.7679	0.000121996
	0.8		0.8	5860	3.7679	0.000861375
	0.4		0.4	586	2.7679	0.0017146
	0.3		0.3	58.6	1.7679	0.0102147
	0.2		0.2	29.3	1.46687	0.0108184
Suspension of 3076	1		1	5500000	6.74036	1.81818e-06
	0.65		0.65	550000	5.74036	5.27899e-06
	0.5		0.5	55000	4.74036	2.8748e-05
	0.3		0.3	5500	3.74036	0.000108832
	0.2		0.2	550	2.74036	0.000576325
	0.1		0.1	55	1.74036	0.00228896
https://onlinelibrary.wiley.com/doi/full/10.1111/1744-7917.12706	1	5	1	10	1	1	0.2	0.2
Injected	1	3.75	1	100	2	0.1	0.0266667	0.266667
	1	2.5	1	1000	3	0.01	0.004	0.4

## Sheet: Histo and P. lutzii
https://doi.org/10.4161/viru.23047
	FS	I	log(I)	T	M	PP	PPT	FS/T
P. lutzii 25C	1	10	1	4	1	1	0.25	0.25
P. lutzii 25C	1	1000	3	4	1	0.01	0.0025	0.25
P. lutzii 25C	1	1000000	6	4	1	1e-05	2.5e-06	0.25
P. lutzii 37C	1	10	1	3	1	1	0.333333	0.333333
P. lutzii 37C	1	1000	3	2	1	0.01	0.005	0.5
P. lutzii 37C	1	1000000	6	2	1	1e-05	5e-06	0.5
Hc G184 25C	1	10	1	4	1	1	0.25	0.25
Hc G184 25C	1	1000	3	9	1	0.01	0.00111111	0.111111
Hc G184 25C	1	1000000	6	7	1	1e-05	1.42857e-06	0.142857
Hc G184 37C	1	10	1	4	1	1	0.25	0.25
Hc G184 37C	1	1000	3	6	1	0.01	0.00166667	0.166667
Hc G184 37C	1	1000000	6	5	1	1e-05	2e-06	0.2
Hc G217 25C	0.28125	100	2	22	0.28125	0.00537456	0.000244298	0.0127841
Hc G217 25C	0.53125	1000	3	19	0.53125	0.0018053	9.50157e-05	0.0279605
Hc G217 25C	0.46875	10000	4	22	0.46875	0.00013794	6.27002e-06	0.0213068
Hc G217 25C	0.34375	100000	5	22	0.34375	7.58565e-06	3.44802e-07	0.015625
Hc G217 25C	0.6875	1000000	6	17	0.6875	3.3479e-06	1.96935e-07	0.0404412
Hc G217 37C	0.96875	100	2	11	0.96875	0.0901492	0.00819538	0.0880682
Hc G217 37C	1	1000	3	11	1	0.01	0.000909091	0.0909091
Hc G217 37C	1	10000	4	9	1	0.001	0.000111111	0.111111
Hc G217 37C	1	100000	5	11	1	0.0001	9.09091e-06	0.0909091
Hc G217 37C	1	1000000	6	11	1	1e-05	9.09091e-07	0.0909091
https://www.tandfonline.com/doi/pdf/10.1080/21505594.2015.1085277?needAccess=true
Pb18 - 37C	0.9	5000000	6.69897	4	0.9	1.42979e-06	3.57448e-07	0.225
	0.4	1000000	6	7	0.4	1.00475e-06	1.43536e-07	0.0571429
	0.25	500000	5.69897	7	0.25	8.8914e-07	1.2702e-07	0.0357143
Pl01 37C	0.9	5000000	6.69897	4	0.9	1.42979e-06	3.57448e-07	0.225
	0.15	1000000	6	7	0.15	2.11881e-07	3.02687e-08	0.0214286
	0.13	500000	5.69897	7	0.13	3.5073e-07	5.01043e-08	0.0185714

## Sheet: Nematodes
https://doi.org/10.1080/09670874.2015.1023869	FS	I	Log I	T	M	PP	PPT	FS/T
Heterorhabditis spp. Hgj	0.5	10	1	2.25	0.5	0.158114	0.0702728	0.222222		54
	0.5	20	1.30103	2.25	0.5	0.0790569	0.0351364	0.222222		54
	0.7	40	1.60206	2	0.7	0.0877078	0.0438539	0.35		48
	0.8	60	1.77815	1.75	0.8	0.0841276	0.0480729	0.457143		42
	0.9	80	1.90309	1.5	0.9	0.0893619	0.0595746	0.6		36
	0.9	100	2	1.5	0.9	0.0714895	0.0476597	0.6		36
	1	500	2.69897	1.5	1	0.02	0.0133333	0.666667		36
	1	1000	3	1.5	1	0.01	0.00666667	0.666667		36
S. carpocapsae Mg1	0.6	10	1	2	0.6	0.238864	0.119432	0.3		48
	0.62	20	1.30103	2	0.62	0.12923	0.0646148	0.31		48
	0.8	40	1.60206	2	0.8	0.126191	0.0630957	0.4		48
	0.8	60	1.77815	1.75	0.8	0.0841276	0.0480729	0.457143		42
	0.95	80	1.90309	1.75	0.95	0.105836	0.0604777	0.542857		42
	0.95	100	2	1.5	0.95	0.0846688	0.0564459	0.633333		36
	1	500	2.69897	1.5	1	0.02	0.0133333	0.666667		36
	1	1000	3	1.5	1	0.01	0.00666667	0.666667		36

## Sheet: Bacteria
https://www.ncbi.nlm.nih.gov/pmc/articles/PMC6592362/
	FS	I	Log I	T	M	PP	PPT	FS/T					Bacterial Trends	Gram	PP vs I	PP vs I	PPT vs I	PPT vs I	FS/T vs I	FS/T vs I
Human ST17	0.9	3300000	6.51851	0.75	0.9	2.16635e-06	2.88847e-06	1.2					Strep - Human ST17	Gram Positive	Unclear	Positive	Linear?	Positive	Linear	Positive
Gram Positive	0.625	1750000	6.24304	1	0.625	1.50606e-06	1.50606e-06	0.625					Listeria- LS1209	Gram Positive	Exponential (Log-Log)	Negative	Exponential	Negative	Linear	Positive
	0.3	645000	5.80956	2	0.3	9.28029e-07	4.64014e-07	0.15					Listeria-LS9	Gram Positive	Exponential (Log-Log)	Negative	Exponential	Negative	Linear	Positive
	0.2	195000	5.29003	2	0.2	1.62553e-06	8.12766e-07	0.1					Listeria-LS166	Gram Positive	Exponential (Log-Log)	Negative	Exponential	Negative	Linear	Positive
													Listeria-LS4	Gram Positive	Exponential (Log-Log)	Negative	Exponential	Negative	Linear	Positive
https://journals.plos.org/plosone/article?id=10.1371/journal.pone.0184557										time in hours			Listeria-LS6	Gram Positive	Exponential (Log-Log)	Negative	Exponential	Negative	Linear	Positive
LS1209	1	10000000	7		1	1e-06	#DIV/0!	#DIV/0!					Listeria-EDGE	Gram Positive	Exponential (Log-Log)	Negative	Exponential	Negative	Linear	Positive
Gram Positive	0.9	1000000	6	0.833333	0.9	7.14895e-06	8.57874e-06	1.08		20			Salmonella	Gram Negative	Exponential (Log-Log)	Negative	Exponential (Log-Log)	Negative	Exponential?	Positive
	0.77	100000	5	3.16667	0.77	4.5341e-05	1.43182e-05	0.243158		76			Staphylococcus	Gram Positive	Unclear	Positive	Linear	Positive	Linear	Positive
	0.55	10000	4	7	0.55	0.000195147	2.78782e-05	0.0785714		168			Pseudomonas aeruginosa	Gram Negative	Exponential?	Negative	Linear?	Positive	Linear	Positive
LS9	1	10000000	7		1	1e-06	#DIV/0!	#DIV/0!
Gram Positive	0.65	1000000	6	7	0.65	2.90344e-06	4.14778e-07	0.0928571		168
	0.45	100000	5	7	0.45	1.26827e-05	1.81182e-06	0.0642857		168			Bacterial Trends	Gram	PP vs I	PP vs I	PPT vs I	PPT vs I	FS/T vs I	FS/T vs I
	0.3	10000	4	7	0.3	5.98579e-05	8.55112e-06	0.0428571		168			Listeria	Gram Positive	Exponential (Log-Log)	Negative	Exponential	Negative	Linear	Positive
LS166	0.9	10000000	7	1	0.9	7.14895e-07	7.14895e-07	0.9		24			Salmonella	Gram Negative	Exponential (Log-Log)	Negative	Exponential (Log-Log)	Negative	Exponential?	Positive
Gram Positive	0.625	1000000	#NAME?	7	0.625	2.6356e-06	3.76515e-07	0.0892857		168			Staphylococcus	Gram Positive	Unclear	Positive	Linear	Positive	Linear	Positive
	0.3	100000	5	7	0.3	5.98579e-06	8.55112e-07	0.0428571		168			Pseudomonas aeruginosa	Gram Negative	Exponential?	Negative	Linear?	Positive	Linear	Positive
	0.15	10000	4	7	0.15	2.11881e-05	3.02687e-06	0.0214286		168			Strep - Human ST17	Gram Positive	Unclear	Positive	Linear?	Positive	Linear	Positive
LS4	0.98	10000000	7		0.98	9.35893e-07	#DIV/0!	#DIV/0!
Gram Positive	0.7	1000000	6	3	0.7	3.50831e-06	1.16944e-06	0.233333		72
	0.5	100000	5	7	0.5	1.58114e-05	2.25877e-06	0.0714286		168
	0.3	10000	4	7	0.3	5.98579e-05	8.55112e-06	0.0428571		168
LS6	0.98	10000000	7	1	0.98	9.35893e-07	9.35893e-07	0.98		24
Gram Positive	0.4	1000000	6	7	0.4	1.00475e-06	1.43536e-07	0.0571429		168
	0.45	100000	5	7	0.45	1.26827e-05	1.81182e-06	0.0642857		168
	0.25	10000	4	7	0.25	4.4457e-05	6.351e-06	0.0357143		168
https://journals.asm.org/doi/full/10.1128/AEM.01301-09#F1
Gram Positive	1	10000000	7	1	1	1e-06	1e-06	1
	0.75	1000000	6	5.5	0.75	4.21756e-06	7.66829e-07	0.136364
	0.5	100000	5	7	0.5	1.58114e-05	2.25877e-06	0.0714286
	0.1	10000	4	7	0.1	1.25893e-05	1.79846e-06	0.0142857
https://journals.plos.org/plosone/article?id=10.1371/journal.pone.0073287
Salmonella	1	40000000	7.60206	0.125	1	2.5e-07	2e-06	8		3
Gram Negative	1	4000000	6.60206	0.125	1	2.5e-06	2e-05	8		3
	1	400000	5.60206	0.25	1	2.5e-05	0.0001	4		6
	1	40000	4.60206	0.25	1	0.00025	0.001	4		6
	0.7	4000	3.60206	0.833333	0.7	0.000877078	0.00105249	0.84		20
	0.2	400	2.60206	2	0.2	0.000792447	0.000396223	0.1		48
	0.2	40	1.60206	2	0.2	0.00792447	0.00396223	0.1		48
https://www.microbiologyresearch.org/content/journal/micro/10.1099/mic.0.000813?crawler=true
Staphylococcus	0.8975	2000000	6.30103	2	0.8975	3.54409e-06	1.77204e-06	0.44875
Gram Negative	0.155	200000	5.30103	3	0.155	1.10739e-06	3.69131e-07	0.0516667
	0	20000	4.30103	3	0	0	0	0
https://doi.org/10.1016/j.ijantimicag.2013.11.001
Pseudomonas aeruginosa NCTC 10662
Gram Negative	1	2500	3.39794	0.5	1	0.004	0.008	2
	0.45	250	2.39794	2	0.45	0.00507309	0.00253654	0.225
	0.2	25	1.39794	4	0.2	0.0126791	0.00316979	0.05
https://link.springer.com/article/10.1186/s12866-014-0228-0
H. pylori	1	10000000	7	1	1	1e-06	1e-06	1
G27	1	1000000	6	2	1	1e-05	5e-06	0.5
	0.25	100000	5	4	0.25	4.4457e-06	1.11142e-06	0.0625
	0.1	10000	4	4	0.1	1.25893e-05	3.14731e-06	0.025
H. pylori	1	10000000	7	2	1	1e-06	5e-07	0.5
60190	0.75	1000000	6	2.5	0.75	4.21756e-06	1.68702e-06	0.3
	0.35	100000	5	4	0.35	7.83552e-06	1.95888e-06	0.0875
	0.1	10000	4	4	0.1	1.25893e-05	3.14731e-06	0.025
H. pylori	1	10000000	7	2.5	1	1e-06	4e-07	0.4
M5	1	1000000	6	2.5	1	1e-05	4e-06	0.4
	0.35	100000	5	4	0.35	7.83552e-06	1.95888e-06	0.0875
	0.1	10000	4	4	0.1	1.25893e-05	3.14731e-06	0.025
Streptococcus
S315	0.95	10000000	7	1.04167	0.95	8.46688e-07	8.12821e-07	0.912
	0.75	1000000	6	1.04167	0.75	4.21756e-06	4.04886e-06	0.72
	0.4	100000	5	4.16667	0.4	1.00475e-05	2.41141e-06	0.096
	0.3	10000	4	4.16667	0.3	5.98579e-05	1.43659e-05	0.072

## Sheet: Mice H99
Mouse	Route	Inoculum	FS	M	T	PP	PPT	FS/T
PD1	IV	550000	1	1	21	1.81818e-05	8.65801e-07	0.047619		https://www.sciencedirect.com/science/article/pii/S0163445304001689?casa_token=fp-CF28EPnwAAAAA:dpZQhlnwQitRkTSkggjc5fWYHwmQ8WDdHbhWdVVfmpRFMTLO0B_PrSIL50ipmC-zFlsBeb9uEg#cesec20
C57BL/6	IV	10000	1	1	20	0.001	5e-05	0.05		https://pubmed.ncbi.nlm.nih.gov/15322035/
C57BL/6	IN	1000000	0.9	0.9	45	7.14895e-06	1.58866e-07	0.02		https://pubmed.ncbi.nlm.nih.gov/15322035/
C57BL/6	IV	150000	1	1	7	6.66667e-05	9.52381e-06	0.142857		https://www.sciencedirect.com/science/article/pii/S0002944018301342#sec1
C57BL/6	IV	50000	1	1	7	0.0002	2.85714e-05	0.142857		https://www.sciencedirect.com/science/article/pii/S0002944018301342#sec2
C57BL/6	IV	15000	1	1	7	0.000666667	9.52381e-05	0.142857		https://www.sciencedirect.com/science/article/pii/S0002944018301342#sec3
C57BL/6	IV	5000	1	1	10	0.002	0.0002	0.1		https://www.sciencedirect.com/science/article/pii/S0002944018301342#sec4
C57BL/6	IV	1500	1	1	12	0.00666667	0.000555556	0.0833333		https://www.sciencedirect.com/science/article/pii/S0002944018301342#sec5
C57BL/6	IN	50000	1	1	20	0.0002	1e-05	0.05		https://journals.asm.org/doi/full/10.1128/IAI.00628-09
C57BL/7	IN	20000	1	1	24	0.0005	2.08333e-05	0.0416667		https://journals.plos.org/plosone/article?id=10.1371/journal.pone.0026232
C57BL/8	IN	20000	0.8	0.8	25	0.000252383	1.00953e-05	0.032		https://journals.plos.org/plosone/article?id=10.1371/journal.pone.0026233
C57BL/9	IN	20000	0.8	0.8	26	0.000252383	9.70704e-06	0.0307692		https://journals.plos.org/plosone/article?id=10.1371/journal.pone.0026234
ICR	IV	410	0.4	0.4	21	0.00245062	0.000116696	0.0190476		https://journals.asm.org/doi/full/10.1128/AAC.01624-12
ICR	IV	4800	0.9	0.9	17	0.00148937	8.76097e-05	0.0529412		https://journals.asm.org/doi/full/10.1128/AAC.01624-12
ICR	IV	47000	1	1	11	0.000212766	1.93424e-05	0.0909091		https://journals.asm.org/doi/full/10.1128/AAC.01624-13
ICR	IV	590000	1	1	6	1.69492e-05	2.82486e-06	0.166667		https://journals.asm.org/doi/full/10.1128/AAC.01624-14

## Sheet: Other
Reference	Fungus	Comments
https://link.springer.com/content/pdf/10.1007/s12600-011-0204-2.pdf	B. bassiana and M. anisopiliae	No time variable
10.4172/2157-7471.1000411	B. bassiana and M. anisopiliae	Not Galleria
